# Supplementary material for: YAP promotes the activation of NLRP3 inflammasome via blocking K27-linked polyubiquitination of NLRP3
Source: Nat Commun. 2021 May 11;12:2674. doi: 10.1038/s41467-021-22987-3 (PMC8113592; doi:10.1038/s41467-021-22987-3)
Supplement: Supplementary file 4 — Source Data [file 41467_2021_22987_MOESM4_ESM.xlsx]

## Sheet: FIG1
FIG 1a
	si-Ctrl			si-YAP
Mock	7.544	9.436	14.325	16.087	7.565	4.793
LPS+ATP	496.851	510.364	563.682	214.364	182.553	235.474
LPS+Nig	1484.69	1352.43	1436.89	485.335	588.642	620.522
LPS+MSU	1179.32	1220.68	1276.82	595.353	530.145	490.326
poly(dA:dT)	1079.35	1143.79	1175.64	1105.29	1037.47	1152.22
LPS+Flagellin	1365.28	1409.86	1328.76	1386.21	1307.46	1344.32	IL-1β
	si-Ctrl			si-YAP
Mock	5.621	10.375	14.221	12.913	7.464	18.226
LPS+ATP	436.542	395.626	468.224	214.212	248.325	225.232
LPS+Nig	556.142	484.313	521.235	197.655	248.356	224.354
LPS+MSU	381.448	326.375	365.236	157.892	176.424	142.486
poly(dA:dT)	818.464	895.346	841.763	786.234	835.464	862.267
LPS+Flagellin	695.426	767.534	728.455	761.252	708.452	730.959	IL-18
	si-Ctrl			si-YAP
Mock	14.323	10.715	23.457	19.238	8.748	21.787
LPS+ATP	1236.81	1130.54	1271.88	1214.74	1165.25	1278.47
LPS+Nig	1480.35	1327.43	1398.56	1485.21	1386.89	1436.33
LPS+MSU	1351.23	1219.04	1279.45	1422.18	1308.44	1386.27
poly(dA:dT)	1317.35	1395.46	1284.25	1305.26	1247.19	1356.21
LPS+Flagellin	1801.22	1741.87	1848.31	1781.25	1638.66	1708.53	TNF-α
FIG 1c
	Yapfl/fl			Yapfl/fl Lyz2-Cre
Mock	18.122	8.324	25.364	21.47	9.234	30.573
LPS+ATP	1428.25	1509.32	1547.82	604.673	547.523	515.586
LPS+Nig	2781.35	2547.21	2847.26	756.867	687.382	798.273
LPS+MSU	2433.43	2617.28	2509.48	654.323	742.166	688.797
poly(dA:dT)	2640.24	2795.49	2518.24	2606.65	2493.88	2785.79
LPS+Flagellin	2465.54	2730.66	2675.66	2681.77	2427.24	2541.58	IL-1β
	Yapfl/fl			Yapfl/fl Lyz2-Cre
Mock	13.221	3.217	9.344	18.122	12.165	7.235
LPS+ATP	738.022	846.174	800.532	224.363	295.374	263.895
LPS+Nig	838.134	968.336	902.425	268.786	376.225	304.183
LPS+MSU	702.655	798.654	737.267	248.654	305.311	223.895
poly(dA:dT)	1441.57	1364.87	1498.22	1308.54	1421.23	1472.36
LPS+Flagellin	925.236	1140.76	1036.51	923.121	1158.68	1078.23	IL-18
	Yapfl/fl			Yapfl/fl Lyz2-Cre
Mock	41.323	26.215	17.324	19.247	54.227	38.365
LPS+ATP	3124.86	3322.17	3478.46	3041.68	3280.66	3378.73
LPS+Nig	3180.23	3350.79	3408.12	3065.18	3386.43	3188.33
LPS+MSU	3034.13	3323.84	3476.33	3015.67	3316.65	3408.76
poly(dA:dT)	3437.47	3123.57	2998.33	3308.76	3346.29	3198.57
LPS+Flagellin	3454.21	3109.78	3208.76	3161.57	3027.89	3397.43	TNF-α
FIG 1f
	Yapfl/fl			Yapfl/fl Lyz2-Cre
Mock	0	0	0	0	0	0
LPS+ATP	35	32	30	8	10	6
LPS+Nig	40	42	40	10	8	7
poly(dA:dT)	37	38	40	40	36	41
LPS+Flagellin	35	36	41	34	35	39	% cells with an ASC speck

## Sheet: FIG2
FIG 2c
（h）	Yapfl/fl			Yapfl/fl Lyz2-Cre
0	1	0.954	1.046	1	0.961	1.039
2	1.045	0.972	0.939	0.644	0.652	0.587
4	0.829	0.866	0.893	0.372	0.356	0.329
8	0.55	0.573	0.584	0.203	0.189	0.158	NLRP3
（h）	Yapfl/fl			Yapfl/fl Lyz2-Cre
0	1	0.921	1.079	1	0.953	1.047
2	0.958	0.854	0.872	0.798	0.867	0.803
4	0.703	0.627	0.693	0.815	0.722	0.759
8	0.561	0.582	0.504	0.614	0.502	0.465	ASC
（h）	Yapfl/fl			Yapfl/fl Lyz2-Cre
0	1	1.034	0.966	1	0.928	1.072
2	0.921	0.872	0.914	0.779	0.845	0.789
4	0.816	0.794	0.738	0.759	0.753	0.718
8	0.723	0.645	0.672	0.753	0.663	0.612	caspase-1
FIG 2g
		8.432	167.733	376.946	179.425
		10.985	178.035	345.214	189.923
		12.327	203.231	304.568	210.042		IL-1β

## Sheet: FIG3
FIG 3a
	Yapfl/fl 0h			Yapfl/fl 12h			Yapfl/fl 24h			Yapfl/fl Lyz2-Cre 0h			Yapfl/fl Lyz2-Cre 12h			Yapfl/fl Lyz2-Cre 24h
LPS+ATP	1089.34	984.382	845.349	654.276	779.564	672.437	435.638	534.837	593.736	274.739	324.583	236.903	301.374	298.732	247.745	284.341	287.849	249.832
LPS+Nig	1783.09	1924.9	1839.98	1475.1	1503.38	1398.74	1294.27	1093.23	1106.09	673.948	792.921	602.105	720.732	801.534	628.342	648.945	694.473	786.231
LPS+MSU	1573.38	1774.38	1595.09	1269.44	1384.73	1358.13	1034.09	1129.82	973.843	523.293	601.472	487.333	573.093	592.109	495.95	467.095	621.472	546.734	IL-1β
	Yapfl/fl 0h			Yapfl/fl 12h			Yapfl/fl 24h			Yapfl/fl Lyz2-Cre 0h			Yapfl/fl Lyz2-Cre 12h			Yapfl/fl Lyz2-Cre 24h
LPS+ATP	706.743	732.984	883.729	529.723	478.635	412.663	384.621	402.902	321.726	189.734	214.993	267.781	174.812	196.734	257.844	169.99	197.846	256.873
LPS+Nig	593.632	623.823	712.642	482.643	421.622	501.832	302.311	364.023	397.901	178.723	205.824	263.892	194.023	222.823	173.856	219.824	184.854	193.878
LPS+MSU	678.721	721.094	790.648	573.637	526.631	591.621	471.882	412.843	439.192	267.891	312.772	202.734	276.091	290.741	222.885	301.743	265.872	221.985	IL-18
	Yapfl/fl 0h			Yapfl/fl 12h			Yapfl/fl 24h			Yapfl/fl Lyz2-Cre 0h			Yapfl/fl Lyz2-Cre 12h			Yapfl/fl Lyz2-Cre 24h
LPS+ATP	892.748	763.722	934.824	986.823	795.549	913.289	774.854	839.91	913.813	723.732	798.764	976.723	983.752	777.901	843.892	820.843	934.768	982.622
LPS+Nig	1120.83	1290.9	1023.87	1183.24	989.885	1279.82	945.843	1302.93	1185.75	1212.66	1103.77	1076.51	1257.76	1051.91	1102.77	1312.98	993.234	1128.12
LPS+MSU	1092.92	1328.85	1284.89	1278.88	1075.83	1302.88	1289.1	1123.83	1329.67	1083.87	1392.76	1274.51	1145.98	1285.02	1327.74	1298.78	1312.24	1082.9	TNF-α
FIG 3b
	Yapfl/fl 6well			Yapfl/fl 12well			Yapfl/fl 24well			Yapfl/fl Lyz2-Cre 6well			Yapfl/fl Lyz2-Cre 12well			Yapfl/fl Lyz2-Cre 24well
LPS+ATP	1109.8	1122.72	923.034	856.875	892.982	759.835	643.902	529.933	596.774	367.745	439.642	391.831	372.841	428.124	369.871	321.774	389.672	342.674
LPS+Nig	1221.19	1192.12	1434.67	1023.9	892.294	913.901	712.723	683.874	749.273	372.723	413.823	354.734	326.785	398.766	423.783	419.982	382.145	334.771
LPS+MSU	1289.93	1334.11	1192.64	980.329	879.145	935.394	730.467	784.903	675.192	328.094	411.755	309.364	367.783	424.672	298.234	371.563	329.743	289.885	IL-1β
	Yapfl/fl 6well			Yapfl/fl 12well			Yapfl/fl 24well			Yapfl/fl Lyz2-Cre 6well			Yapfl/fl Lyz2-Cre 12well			Yapfl/fl Lyz2-Cre 24well
LPS+ATP	723.231	672.672	602.663	534.274	502.234	487.924	413.894	422.885	389.855	173.752	236.231	264.731	189.722	261.922	243.836	199.734	213.884	234.823
LPS+Nig	892.782	902.123	811.723	703.783	746.783	789.773	578.744	534.643	511.773	238.745	320.854	354.775	302.132	253.993	217.343	227.931	273.733	302.734
LPS+MSU	832.091	882.612	801.671	672.723	711.872	637.734	464.883	492.222	503.634	237.343	283.774	291.723	210.743	253.623	279.841	200.342	236.121	281.905	IL-18
	Yapfl/fl 6well			Yapfl/fl 12well			Yapfl/fl 24well			Yapfl/fl Lyz2-Cre 6well			Yapfl/fl Lyz2-Cre 12well			Yapfl/fl Lyz2-Cre 24well
LPS+ATP	1203.82	1434.78	1375.78	1473.89	1174.9	1328.77	1328.83	1402.92	1237.35	1387.73	1402.83	1223.34	1192.83	1329.89	1399.34	1321.23	1256.73	1134.72
LPS+Nig	1489.23	1572.77	1632.64	1589.09	1645.63	1347.74	1394.45	1593.81	1632.83	1473.83	1521.87	1648.44	1421.18	1538.24	1602.72	1389.77	1520.73	1599.85
LPS+MSU	1637.12	1582.55	1504.23	1589.74	1609.67	1392.78	1359.74	1540.34	1629.74	1493.72	1567.88	1594.82	1369.12	1583.72	1629.23	1539.82	1425.72	1674.73	TNF-α
FIG 3c
	0h			24h			24h+si-Ctrl			24h+si-Lats1/2
LPS+ATP	928.143	1112.17	1068.34	441.466	498.542	521.324	398.231	478.234	429.329	790.168	772.142	731.227
LPS+Nig	1265.19	1396.62	1307.14	608.414	692.327	656.285	549.295	503.742	598.353	1079.21	932.122	994.115
LPS+MSU	1022.24	1106.18	1143.29	504.456	532.26	594.873	563.294	610.367	509.327	707.827	798.764	754.874	IL-1β
	0h			24h			24h+si-Ctrl			24h+si-Lats1/2
LPS+ATP	235.174	207.527	212.153	90.346	88.458	78.438	81.275	95.545	89.221	149.764	142.543	172.236
LPS+Nig	301.859	308.548	331.537	113.424	94.986	130.433	123.246	118.243	140.783	214.256	195.246	236.687
LPS+MSU	231.211	209.923	203.543	79.332	87.353	90.752	82.132	96.179	101.238	145.267	129.572	156.334	IL-18
	0h			24h			24h+si-Ctrl			24h+si-Lats1/2
LPS+ATP	736.771	842.417	808.458	906.245	794.418	848.856	708.276	804.676	822.163	795.174	896.442	822.172
LPS+Nig	913.155	1056.3	1035.48	1033.15	926.552	975.573	1005.13	918.662	996.586	925.442	818.657	937.485
LPS+MSU	1041.33	926.254	937.192	1003.36	826.256	917.293	1004.46	900.429	910.067	874.567	943.429	1080.09	TNF-α

## Sheet: FIG6
FIG 6a
	si-Ctrl			si-β-TrCP1
Mock	17.323	7.844	6.564	10.423	21.452	18.767
LPS+ATP	466.325	542.183	432.172	1018.46	922.367	908.423
LPS+Nig	880.248	821.235	767.226	1785.22	1883.52	1720.68
LPS+MSU	642.312	621.259	520.758	1244.82	1328.86	1345.57	IL-1β
	si-Ctrl			si-β-TrCP1
Mock	7.325	11.292	6.276	22.242	18.369	10.424
LPS+ATP	226.153	155.424	220.673	362.121	412.563	453.673
LPS+Nig	395.473	305.232	336.428	768.418	862.536	794.358
LPS+MSU	322.129	295.459	244.229	641.244	612.457	535.212	IL-18
	si-Ctrl			si-β-TrCP1
Mock	23.453	36.764	44.563	37.867	22.896	41.349
LPS+ATP	836.235	923.242	910.558	914.528	808.321	936.564
LPS+Nig	1180.12	1061.24	1145.29	1089.37	1123.35	1191.35
LPS+MSU	1051.42	922.349	1010.31	1012.35	1050.26	937.813	TNF-α
FIG6c
	Yapfl/fl+si-Ctrl			Yapfl/fl Lyz2-Cre+si-Ctrl			Yapfl/fl Lyz2-Cre+si-β-TrCP1
Mock	13.523	5.125	7.165	18.162	6.157	8.134	9.293	15.113	6.187
LPS+ATP	808.215	872.238	945.243	398.426	326.512	343.278	654.227	598.216	639.549
LPS+Nig	1374.22	1450.24	1518.28	535.223	427.248	490.723	1015.33	1068.84	934.634
LPS+MSU	1114.26	1280.26	1201.68	488.867	375.523	443.189	846.885	759.223	889.186	IL-1β
	Yapfl/fl+si-Ctrl			Yapfl/fl Lyz2-Cre+si-Ctrl			Yapfl/fl Lyz2-Cre+si-β-TrCP1
Mock	4.262	3.134	5.342	7.113	8.235	9.374	10.414	6.375	8.525
LPS+ATP	354.154	444.352	438.225	202.237	123.198	139.446	346.157	402.848	366.248
LPS+Nig	446.811	517.347	528.858	146.652	217.233	191.242	380.154	406.933	348.453
LPS+MSU	398.257	302.248	351.149	125.446	182.356	147.336	267.867	348.969	376.418	IL-18
	Yapfl/fl+si-Ctrl			Yapfl/fl Lyz2-Cre+si-Ctrl			Yapfl/fl Lyz2-Cre+si-β-TrCP1
Mock	27.582	30.154	32.344	34.246	20.861	15.644	15.783	31.677	23.342
LPS+ATP	912.416	1033.55	1045.69	1125.41	1022.14	1095.64	944.115	1050.61	1082.7
LPS+Nig	1476.43	1580.71	1523.88	1412.3	1545.02	1508.33	1464.43	1531.98	1540.67
LPS+MSU	1126.38	1210.24	1187.42	1101.19	1245.35	1194.37	1056.67	1189.36	1129.35	TNF-α

## Sheet: FIG7
FIG7b
（h）	NLRP3 WT			NLRP3 K380R
0	1	1.082	0.918	1	0.924	1.076
3	0.903	0.874	0.882	0.956	0.974	0.962
6	0.718	0.723	0.639	0.946	0.932	0.957
9	0.477	0.422	0.401	0.851	0.938	0.864	NLRP3
FIG7d
			6.712	145.131	298.053
			4.503	154.943	331.932
			7.698	176.076	312.139	IL-1β
FIG7f
	Vector			NLRP3 WT			NLRP3 K380R
Mock	4.824	8.883	7.636	5.445	11.327	9.363	7.228	10.216	12.163
LPS+ATP	8.935	17.848	12.463	85.963	65.338	94.259	168.792	196.357	141.524
LPS+Nig	9.551	8.297	14.552	131.132	156.226	118.897	309.233	346.757	293.284	IL-1β
	Vector			NLRP3 WT			NLRP3 K380R
Mock	14.253	22.124	30.271	15.441	28.334	38.754	19.224	27.456	44.153
LPS+ATP	798.837	717.455	752.468	784.972	752.346	804.227	737.195	796.353	811.526
LPS+Nig	889.421	804.676	913.887	821.244	856.466	908.773	829.133	926.665	898.284	TNF-α

## Sheet: FIG8
FIG8a
	IL-1β
		Yapfl/fl										Yapfl/fl Lyz2-Cre
	saline	18.223	22.265	36.628								31.664	16.478	28.847
	LPS(i.p.)	550.448	528.837	832.624	412.464	842.237	626.642	710.485	582.424	810.211	664.846	140.227	114.483	103.634	122.675	106.137	77.563	85.236	102.209	108.398	88.474
	TNF-α
		Yapfl/fl										Yapfl/fl Lyz2-Cre
	saline	26.612	31.835	35.465								14.836	31.184	40.235
	LPS(i.p.)	416.662	501.875	505.686	466.089	453.856	464.243	402.176	518.075	428.267	436.438	454.547	381.335	400.259	422.163	356.263	394.717	403.584	462.825	472.475	502.632
FIG8c
	IL-1β
		Yapfl/fl								Yapfl/fl Lyz2-Cre
	saline	18.534	23.217	37.497						28.307	35.663	13.292
	MSU(i.p.)	328.447	264.683	312.272	306.893	271.285	268.687	311.343	236.495	82.387	74.628	73.274	59.273	66.932	63.889	65.225	71.282
FIG8d
	Neutrophils (× 105)
		Yapfl/fl								Yapfl/fl Lyz2-Cre
	saline	1.1186	0.89779	1.42162						0.6989	1.29367	1.21092
	MSU(i.p.)	12.2898	13.5293	14.1977	7.53921	8.14089	9.1968	11.1894	12.4212	3.28365	5.61169	4.21461	4.82013	4.51588	3.79899	4.98277	4.10594

## Sheet: FIGS1
FIGS1 a
	si-Ctrl			si-YAP
	1	0.95	0.96	0.25	0.3	0.22	YAP mRNA relative expression
FIGS1 b
	Yapfl/fl			Yapfl/fl Lyz2-Cre
Mock	25.243	33.785	46.548	23.525	57.929	34.233
LPS+CTB	2008.85	2198.23	2074.38	648.236	734.671	607.655
LPS+transfection	2046.24	2315.26	2178.59	508.482	644.625	556.724	IL-1β

## Sheet: FIGS2
FIGS2 a
（h）	Yapfl/fl			Yapfl/fl Lyz2-Cre
0	1	1	1	0.96	1.14	0.86
2	89.2	75.3	69.6	92.2	82.8	76.6
4	45.4	34.8	49.6	52.2	43.6	39.5
8	42.1	33.2	32.8	40.4	36.3	31	NLRP3 mRNA relative expression
（h）	Yapfl/fl			Yapfl/fl Lyz2-Cre
0	1	1	1	0.87	0.85	0.92
2	19803	18764	19146	20783	21542	19487
4	21204	20156	23245	22024	20105	23047
8	19121	18132	17042	20147	19235	18057	IL-1β mRNA relative expression

## Sheet: FIGS3
FigS3 c
	si-Ctrl			si-Lats1/2
Lats1	0.93	1.07	1	0.45	0.37	0.56
Lats2	0.9	1	1.1	0.35	0.44	0.47	lats1/2 mRNA relative expression
FigS3 f
LPS-0h	LPS-2h	LPS-4h	LPS-8h	Lung
1	1.636	1.338	1.705	69.071
0.889	1.157	1.057	1.214	80.449
1.173	1.214	1.231	1.558	91.139	TAZ-mRNA relative expression
